# Supplementary material for: Impaired Audiovisual Representation of Phonemes in Children with Developmental Language Disorder
Source: Brain Sci. 2021 Apr 16;11(4):507. doi: 10.3390/brainsci11040507 (PMC8073635; doi:10.3390/brainsci11040507)
Supplement: Supplementary file 1 [file brainsci-11-00507-s001.zip]

Archive with 1 entries (1 files):
- brainsci-1136521_supplementary.pdf
